# Supplementary material for: Variability in the functional composition of coral reef fish communities on submerged and emergent reefs in the central Great Barrier Reef, Australia
Source: PLoS One. 2019 May 17;14(5):e0216785. doi: 10.1371/journal.pone.0216785 (PMC6524821; doi:10.1371/journal.pone.0216785)
Supplement: S3 Table — Individuals were allocated to functional group using S1 Table. Transects on submerged reefs were conducted at 10, 20 and 30 m (+/- 2 m). Transects on emergent reefs were conducted at 6, 10 and 20 m (+/- 2 m). (XLSX) [file pone.0216785.s003.xlsx]

## Sheet: Functional Groups
Date	Researchers	Reef	Position	Depth (m)	Transect	Corallivore	Soft Coral/Sponge	Benthic Carnivore	Detritivore	Territorial Farmer	Site-attached Planktivore	Roving Planktivore	Omnivore	Algal Cropper	Scrappers	Excavators	Mesopredator	Apex Predator
feb/march 2013	Amanda Cooper/Chancey MacDonald	Done	Outer	10	1	5	1	28	19	7	21	105	27	18	0	0	1	0
feb/march 2014	Amanda Cooper/Chancey MacDonald	Done	Outer	10	2	0	0	64	32	1	113	0	32	8	8	3	4	0
feb/march 2015	Amanda Cooper/Chancey MacDonald	Done	Outer	10	3	2	3	31	17	1	37	670	14	7	7	0	1	0
feb/march 2016	Amanda Cooper/Chancey MacDonald	Done	Outer	10	4	5	1	87	49	3	375	0	26	11	9	1	4	0
feb/march 2017	Amanda Cooper/Chancey MacDonald	Done	Outer	20	1	2	4	70	21	0	44	0	24	4	0	0	0	0
feb/march 2018	Amanda Cooper/Chancey MacDonald	Done	Outer	20	2	0	1	23	28	1	14	0	2	14	0	0	1	0
feb/march 2019	Amanda Cooper/Chancey MacDonald	Done	Outer	20	3	0	2	134	13	0	25	2	57	1	0	0	0	0
feb/march 2020	Amanda Cooper/Chancey MacDonald	Done	Outer	20	4	1	5	34	17	0	7	139	7	9	2	0	5	0
feb/march 2021	Amanda Cooper/Chancey MacDonald	Done	Outer	30	1	2	6	22	16	0	11	1	8	0	0	0	3	0
feb/march 2022	Amanda Cooper/Chancey MacDonald	Done	Outer	30	3	2	7	22	20	0	28	284	4	0	0	0	4	0
feb/march 2023	Amanda Cooper/Chancey MacDonald	Isabella	Mid	10	1	3	2	57	8	1	38	11	40	3	1	1	1	0
feb/march 2024	Amanda Cooper/Chancey MacDonald	Isabella	Mid	10	2	6	0	93	3	1	709	27	3	0	9	5	0	0
feb/march 2025	Amanda Cooper/Chancey MacDonald	Isabella	Mid	10	3	3	0	95	38	8	319	0	201	32	13	3	8	0
feb/march 2026	Amanda Cooper/Chancey MacDonald	Isabella	Mid	10	4	6	1	81	18	3	375	97	31	18	5	0	2	0
feb/march 2027	Amanda Cooper/Chancey MacDonald	Isabella	Mid	20	1	1	0	90	10	2	33	124	1	0	1	0	1	0
feb/march 2028	Amanda Cooper/Chancey MacDonald	Isabella	Mid	20	2	4	4	8	29	5	188	132	3	6	6	0	3	0
feb/march 2029	Amanda Cooper/Chancey MacDonald	Isabella	Mid	20	3	5	2	76	7	8	102	0	2	7	2	0	9	0
feb/march 2030	Amanda Cooper/Chancey MacDonald	Isabella	Mid	20	4	4	2	11	29	7	12	0	6	0	3	0	1	0
feb/march 2031	Amanda Cooper/Chancey MacDonald	Isabella	Mid	30	1	3	0	6	3	0	9	159	4	0	0	0	1	2
feb/march 2032	Amanda Cooper/Chancey MacDonald	Isabella	Mid	30	2	0	0	2	1	0	4	2	0	0	0	0	0	2
feb/march 2033	Amanda Cooper/Chancey MacDonald	Isabella	Mid	30	3	1	0	3	2	0	3	58	3	0	1	0	2	0
feb/march 2034	Amanda Cooper/Chancey MacDonald	Jenny Luise	Outer	10	1	4	0	61	22	2	121	0	40	3	1	0	1	0
feb/march 2035	Amanda Cooper/Chancey MacDonald	Jenny Luise	Outer	10	2	1	4	38	41	3	447	0	6	34	13	4	3	0
feb/march 2036	Amanda Cooper/Chancey MacDonald	Jenny Luise	Outer	10	3	0	0	25	21	2	19	0	17	2	4	0	0	0
feb/march 2037	Amanda Cooper/Chancey MacDonald	Jenny Luise	Outer	20	1	1	9	52	15	2	57	0	13	0	0	0	19	0
feb/march 2038	Amanda Cooper/Chancey MacDonald	Jenny Luise	Outer	20	2	1	5	37	34	2	53	16	0	6	4	0	3	0
feb/march 2039	Amanda Cooper/Chancey MacDonald	Jenny Luise	Outer	20	3	7	5	36	26	0	27	10	0	25	3	0	1	0
feb/march 2040	Amanda Cooper/Chancey MacDonald	Jenny Luise	Outer	20	4	0	6	15	20	0	70	0	1	4	1	0	1	0
feb/march 2041	Amanda Cooper/Chancey MacDonald	Jenny Luise	Outer	30	1	0	9	171	4	0	6	203	11	0	0	0	1	0
feb/march 2042	Amanda Cooper/Chancey MacDonald	Jenny Luise	Outer	30	2	0	0	12	23	0	20	23	3	1	0	0	5	0
feb/march 2043	Amanda Cooper/Chancey MacDonald	Jenny Luise	Outer	30	3	0	0	3	7	0	2	0	2	0	0	0	0	0
feb/march 2044	Amanda Cooper/Chancey MacDonald	Jenny Luise	Outer	30	4	0	3	18	16	0	6	2	5	1	0	0	6	0
feb/march 2045	Amanda Cooper/Chancey MacDonald	Lyrad	Mid	10	1	2	3	49	28	0	24	0	18	13	1	2	7	0
feb/march 2046	Amanda Cooper/Chancey MacDonald	Lyrad	Mid	10	2	3	3	27	31	0	19	279	33	54	21	8	1	0
feb/march 2047	Amanda Cooper/Chancey MacDonald	Lyrad	Mid	20	1	5	11	17	44	1	36	0	10	13	8	0	4	0
feb/march 2048	Amanda Cooper/Chancey MacDonald	Lyrad	Mid	20	2	1	0	18	7	0	11	89	7	1	4	0	1	0
feb/march 2049	Amanda Cooper/Chancey MacDonald	Lyrad	Mid	20	3	2	1	24	33	2	37	310	6	6	9	1	1	0
feb/march 2050	Amanda Cooper/Chancey MacDonald	Lyrad	Mid	20	4	0	2	24	11	3	17	0	4	1	3	0	4	0
feb/march 2051	Amanda Cooper/Chancey MacDonald	Lyrad	Mid	30	1	2	1	17	9	0	1	2	3	0	4	0	10	0
feb/march 2052	Amanda Cooper/Chancey MacDonald	Lyrad	Mid	30	2	0	0	11	2	1	17	52	3	0	0	0	2	1
feb/march 2053	Amanda Cooper/Chancey MacDonald	Lyrad	Mid	30	3	0	0	11	7	0	9	51	0	0	1	0	5	0
feb/march 2054	Amanda Cooper/Chancey MacDonald	Lyrad	Mid	30	4	0	3	11	4	0	5	0	1	0	0	0	0	0
feb/march 2055	Amanda Cooper/Chancey MacDonald	Onyx	Outer	10	1	4	0	64	37	3	133	0	24	15	9	6	0	0
feb/march 2056	Amanda Cooper/Chancey MacDonald	Onyx	Outer	10	2	11	1	82	59	3	289	64	32	14	9	5	0	0
feb/march 2057	Amanda Cooper/Chancey MacDonald	Onyx	Outer	10	3	0	7	23	37	5	29	1	9	18	3	1	3	1
feb/march 2058	Amanda Cooper/Chancey MacDonald	Onyx	Outer	10	4	1	0	27	38	2	89	362	8	12	14	4	0	0
feb/march 2059	Amanda Cooper/Chancey MacDonald	Onyx	Outer	20	1	1	4	18	21	1	6	0	1	5	6	2	0	0
feb/march 2060	Amanda Cooper/Chancey MacDonald	Onyx	Outer	20	2	0	2	26	21	0	120	47	10	20	6	0	8	0
feb/march 2061	Amanda Cooper/Chancey MacDonald	Onyx	Outer	20	3	0	4	13	20	1	11	0	6	6	1	0	2	0
feb/march 2062	Amanda Cooper/Chancey MacDonald	Onyx	Outer	20	4	1	5	14	22	3	42	71	6	2	6	0	3	0
feb/march 2063	Amanda Cooper/Chancey MacDonald	Onyx	Outer	30	1	2	8	35	28	1	35	1	3	1	1	0	11	1
feb/march 2064	Amanda Cooper/Chancey MacDonald	Onyx	Outer	30	2	1	6	52	29	1	52	1	7	1	2	0	4	0
feb/march 2065	Amanda Cooper/Chancey MacDonald	Onyx	Outer	30	3	1	2	24	21	1	17	79	2	4	0	0	5	1
feb/march 2066	Amanda Cooper/Chancey MacDonald	Onyx	Outer	30	4	3	2	18	17	1	11	1	3	1	2	0	3	0
feb/march 2067	Amanda Cooper/Chancey MacDonald	Orropesa	Mid	10	1	1	3	97	29	6	465	347	109	5	8	3	1	0
feb/march 2068	Amanda Cooper/Chancey MacDonald	Orropesa	Mid	10	3	0	3	44	18	3	612	17	33	8	7	7	7	0
feb/march 2069	Amanda Cooper/Chancey MacDonald	Orropesa	Mid	10	4	2	2	349	18	9	232	230	124	16	6	2	0	0
feb/march 2070	Amanda Cooper/Chancey MacDonald	Orropesa	Mid	20	1	1	2	39	25	2	116	383	9	3	3	1	4	0
feb/march 2071	Amanda Cooper/Chancey MacDonald	Orropesa	Mid	20	3	0	0	8	9	0	9	443	2	13	3	0	4	0
feb/march 2072	Amanda Cooper/Chancey MacDonald	Orropesa	Mid	20	4	1	3	22	8	2	9	4	2	16	12	1	8	0
feb/march 2073	Amanda Cooper/Chancey MacDonald	Orropesa	Mid	30	3	1	6	7	3	0	1	4	0	0	0	0	4	0
feb/march 2074	Amanda Cooper/Chancey MacDonald	Outer Shoal	Outer	10	1	1	4	211	72	8	334	17	29	0	0	4	0	0
feb/march 2075	Amanda Cooper/Chancey MacDonald	Outer Shoal	Outer	10	3	3	8	83	64	1	102	1	8	15	6	3	5	0
feb/march 2076	Amanda Cooper/Chancey MacDonald	Outer Shoal	Outer	10	4	1	5	60	60	3	237	2	0	15	6	4	4	0
feb/march 2077	Amanda Cooper/Chancey MacDonald	Outer Shoal	Outer	20	1	0	0	20	15	0	110	0	15	3	3	0	7	0
feb/march 2078	Amanda Cooper/Chancey MacDonald	Outer Shoal	Outer	20	2	0	3	33	9	0	636	89	2	39	5	1	5	0
feb/march 2079	Amanda Cooper/Chancey MacDonald	Outer Shoal	Outer	20	3	2	3	21	19	2	39	38	4	47	0	0	3	0
feb/march 2080	Amanda Cooper/Chancey MacDonald	Outer Shoal	Outer	20	4	0	3	11	15	1	15	2	11	7	0	0	2	0
feb/march 2081	Amanda Cooper/Chancey MacDonald	Outer Shoal	Outer	30	1	2	2	24	25	0	52	0	4	0	1	0	6	0
feb/march 2082	Amanda Cooper/Chancey MacDonald	Outer Shoal	Outer	30	2	0	3	41	22	0	103	9	6	10	0	0	2	1
feb/march 2083	Amanda Cooper/Chancey MacDonald	Outer Shoal	Outer	30	3	1	5	12	15	0	23	2	2	3	0	0	8	2
feb/march 2084	Amanda Cooper/Chancey MacDonald	Outer Shoal	Outer	30	4	0	5	26	3	0	261	0	3	0	0	0	4	0
feb/march 2085	Amanda Cooper/Chancey MacDonald	Stevens Shoal	Mid	10	1	0	2	54	12	2	13	0	40	6	3	0	6	0
feb/march 2086	Amanda Cooper/Chancey MacDonald	Stevens Shoal	Mid	10	2	2	1	23	14	0	107	243	20	3	13	2	1	0
feb/march 2087	Amanda Cooper/Chancey MacDonald	Stevens Shoal	Mid	10	3	8	0	21	19	0	63	455	26	14	13	3	3	0
feb/march 2088	Amanda Cooper/Chancey MacDonald	Stevens Shoal	Mid	10	4	2	1	128	7	1	80	457	25	3	8	3	0	1
feb/march 2089	Amanda Cooper/Chancey MacDonald	Stevens Shoal	Mid	20	1	0	1	14	6	1	9	1	3	2	1	0	4	0
feb/march 2090	Amanda Cooper/Chancey MacDonald	Stevens Shoal	Mid	20	2	0	0	2	0	0	2	0	2	2	0	0	5	2
feb/march 2091	Amanda Cooper/Chancey MacDonald	Stevens Shoal	Mid	20	3	5	6	177	18	2	48	19	15	3	5	0	5	0
feb/march 2092	Amanda Cooper/Chancey MacDonald	Stevens Shoal	Mid	20	4	0	4	38	23	0	11	194	6	6	0	0	3	0
feb/march 2093	Amanda Cooper/Chancey MacDonald	Stevens Shoal	Mid	30	1	0	0	19	8	2	4	0	3	0	0	0	7	0
feb/march 2094	Amanda Cooper/Chancey MacDonald	Stevens Shoal	Mid	30	2	0	2	11	3	0	6	0	2	0	0	0	3	0
feb/march 2095	Amanda Cooper/Chancey MacDonald	Stevens Shoal	Mid	30	3	0	1	11	3	1	2	21	2	0	0	0	2	0
feb/march 2096	Amanda Cooper/Chancey MacDonald	Stevens Shoal	Mid	30	4	0	0	9	3	0	5	0	3	0	0	0	3	0
feb/march 2097	Amanda Cooper/Chancey MacDonald	Hastings	AIMS	10	1	2	1	31	12	6	32	9	57	6	2	0	0	0
feb/march 2098	Amanda Cooper/Chancey MacDonald	Hastings	AIMS	10	2	0	3	38	12	5	32	23	17	8	1	0	2	0
feb/march 2099	Amanda Cooper/Chancey MacDonald	Hastings	AIMS	6	1	0	1	31	22	3	23	15	12	2	10	1	0	0
feb/march 2100	Amanda Cooper/Chancey MacDonald	Hastings	AIMS	6	2	2	0	48	30	1	21	43	11	20	0	1	0	0
feb/march 2101	Amanda Cooper/Chancey MacDonald	Hastings	AIMS	20	1	0	2	26	13	0	6	43	1	3	0	0	3	0
feb/march 2102	Amanda Cooper/Chancey MacDonald	Hastings	AIMS	20	2	0	4	12	5	0	4	73	5	0	0	0	2	0
feb/march 2103	Amanda Cooper/Chancey MacDonald	Micklemas	AIMS	10	2	1	3	23	36	3	832	15	26	6	1	4	5	0
feb/march 2104	Amanda Cooper/Chancey MacDonald	Micklemas	AIMS	10	3	1	0	24	16	4	44	0	31	7	0	0	2	0
feb/march 2105	Amanda Cooper/Chancey MacDonald	Micklemas	AIMS	6	1	5	2	28	35	2	418	12	22	7	7	8	2	0
feb/march 2106	Amanda Cooper/Chancey MacDonald	Micklemas	AIMS	6	2	3	2	220	28	2	262	24	22	18	13	10	2	0
feb/march 2107	Amanda Cooper/Chancey MacDonald	Micklemas	AIMS	20	1	0	6	72	4	0	62	0	4	3	4	0	0	0
feb/march 2108	Amanda Cooper/Chancey MacDonald	Micklemas	AIMS	20	2	2	1	12	6	1	32	0	2	0	1	0	4	0

## Sheet: Benthic
Date	Researchers	Reef	Position	Transect	Depth	HCC	Complex Coral	Soft Coral	Sponge	Turf Algae	BGA/Halimeda	Sand	Arborescent	Massive	Plating	Encrusting	Free Living	Bushy	Corymbose	Hispidose	Tabular	Digitate	Branching	Arborescent	Bushy	Corymbose	Hispidose	Tabular	Digitate
feb/march 2013	Ed Roberts	Isabella	Mid	1	10	61.7385	25.0695	10.1831	0.416114	0.421572	0.289855	0	3.06834	14.1181	5.31251	14.4734	0.13947	10.7206	5.04392	0	5.68795	0.548697	2.62554	3.06834	10.7206	5.04392	0	5.68795	0.548697
feb/march 2014	Ed Roberts	Isabella	Mid	2	10	75.8265	62.2553	3.22839	0.138889	0.421941	1.25994	0	55.9726	3.08951	3.62687	3.90529	0.420183	3.91403	0.972222	0	0.979816	0.416667	2.52928	55.9726	3.91403	0.972222	0	0.979816	0.416667
feb/march 2015	Ed Roberts	Isabella	Mid	3	10	48.1497	31.1777	14.0357	0.724097	2.02482	3.30323	0	11.7954	3.91959	0.429887	14.9443	0.872838	9.43812	5.66037	0	3.84521	0.438596	0.70922	11.7954	9.43812	5.66037	0	3.84521	0.438596
feb/march 2016	Ed Roberts	Isabella	Mid	4	10	70.4381	47.4991	1.65341	0.277297	2.48011	5.00173	0	38.3431	2.32849	1.8154	15.3159	0.136054	5.65606	0.549406	0	2.95054	0	3.34313	38.3431	5.65606	0.549406	0	2.95054	0
feb/march 2017	Ed Roberts	Lyrad	Mid	1	10	8.68332	1.66364	1.49383	0.559365	1.94886	8.01254	0.2886	0	2.10589	0	4.77373	0	0.819064	0.70028	0	0.1443	0	0.140056	0	0.819064	0.70028	0	0.1443	0
feb/march 2018	Ed Roberts	Lyrad	Mid	2	10	10.1379	3.97728	2.57865	2.15647	5.04545	30.4398	0	0.561525	1.30071	0.2849	4.71749	0	1.70321	1.71254	0	0	0	0.138313	0.561525	1.70321	1.71254	0	0	0
feb/march 2019	Ed Roberts	Oropessa	Mid	1	10	59.7151	41.3035	12.873	2.52101	0	1.39023	0	32.1917	14.938	0.415538	1.81841	0.413223	1.3913	1.38436	0	6.33609	0	0.826446	32.1917	1.3913	1.38436	0	6.33609	0
feb/march 2020	Ed Roberts	Oropessa	Mid	3	10	60.7766	56.7677	4.86954	0	0	0.968353	0	38.784	1.9248	0	1.5302	0.414441	3.48278	6.27218	0	7.39191	0.83682	0.13947	38.784	3.48278	6.27218	0	7.39191	0.83682
feb/march 2021	Ed Roberts	Oropessa	Mid	4	10	52.3101	61.4903	9.18559	0	0	0.814119	0.271003	47.092	1.08963	0	2.46197	0.272113	0.544227	0.68365	5.55778	7.61258	0	2.58296	47.092	0.544227	0.68365	5.55778	7.61258	0
feb/march 2022	Ed Roberts	Stevens Shoal	Mid	1	10	28.6314	3.75351	4.45562	2.22985	0	26.2395	0	0.833675	3.94491	4.66023	9.49792	0	2.33423	0.585605	0	0	0	6.77479	0.833675	2.33423	0.585605	0	0	0
feb/march 2023	Ed Roberts	Stevens Shoal	Mid	2	10	41.6129	12.9756	14.6229	0	0	19.7992	0	2.08686	7.01921	3.04646	8.81634	0	4.13634	3.03441	0	0.137174	3.58079	9.7553	2.08686	4.13634	3.03441	0	0.137174	3.58079
feb/march 2024	Ed Roberts	Stevens Shoal	Mid	3	10	18.5954	7.59702	1.64398	0	0	27.4382	0	0	2.47291	0	7.84246	0	5.53394	2.06307	0	0	0	0.68306	0	5.53394	2.06307	0	0	0
feb/march 2025	Ed Roberts	Stevens Shoal	Mid	4	10	30.4797	14.8551	5.53925	0.405411	0	49.2954	0	0.537634	6.45952	3.22589	5.66925	0.134409	2.42489	1.48181	10.4108	0	0	0.135501	0.537634	2.42489	1.48181	10.4108	0	0
feb/march 2026	Ed Roberts	Done	Outer	1	10	14.5482	0.815238	7.3205	0.810818	0	0.407619	2.72109	0.543674	5.44786	0	4.62818	0	0.271565	0	0	0	0	3.65697	0.543674	0.271565	0	0	0	0
feb/march 2027	Ed Roberts	Done	Outer	2	10	27.4736	6.80219	38.4383	2.71592	0.137174	0.809824	0	0.548697	7.33633	0	2.98254	0	3.93935	2.1781	0	0	0.136054	10.6269	0.548697	3.93935	2.1781	0	0	0.136054
feb/march 2028	Ed Roberts	Done	Outer	3	10	21.7504	3.08388	7.63379	0.133869	0	0	0.133869	0.135501	4.02749	0	9.27123	0	0.401606	0.403239	0	0.135501	2.00803	5.36781	0.135501	0.401606	0.403239	0	0.135501	2.00803
feb/march 2029	Ed Roberts	Done	Outer	4	10	38.1009	7.89792	23.3618	1.09646	0	0.9508	0	3.10556	25.7917	1.11111	2.34198	0.270454	2.60337	2.0501	0	0	0.138889	0.687669	3.10556	2.60337	2.0501	0	0	0.138889
feb/march 2030	Ed Roberts	Jenny Louise	Outer	1	10	14.2186	3.35089	0	1.24895	3.06441	4.04245	2.50874	0.414938	4.01676	0	3.65819	0	2.51745	0.418504	0	0	0	3.19273	0.414938	2.51745	0.418504	0	0	0
feb/march 2031	Ed Roberts	Jenny Louise	Outer	2	10	9.58413	1.98818	10.6422	1.26612	0.143678	0.275482	1.14392	0.718391	0.694642	0	1.99368	0	0.566941	0.143678	0	0	0.55917	4.90763	0.718391	0.566941	0.143678	0	0	0.55917
feb/march 2032	Ed Roberts	Onyx	Outer	1	10	12.8374	6.61957	2.07469	0.138313	0.276625	0.137741	0	2.20386	2.21014	0	0.829876	0	1.51801	2.62108	0	0	0.276625	3.17776	2.20386	1.51801	2.62108	0	0	0.276625
feb/march 2033	Ed Roberts	Onyx	Outer	2	10	27.5165	14.3811	3.15279	0.548697	0.276625	0.962496	0	5.65374	3.55906	0	2.84967	0	2.60659	0.816436	0	3.80089	1.50345	6.7267	5.65374	2.60659	0.816436	0	3.80089	1.50345
feb/march 2034	Ed Roberts	Onyx	Outer	3	10	18.1202	9.09196	4.71018	0	0	0	0	0.149477	1.16162	0	7.4355	0	5.07056	3.15592	0	0	0.715999	0.431099	0.149477	5.07056	3.15592	0	0	0.715999
feb/march 2035	Ed Roberts	Onyx	Outer	4	10	21.2534	4.75344	14.1122	0.274915	0.968896	1.37514	0	0	1.80494	0	10.9105	0	2.52303	1.95079	0	0	0.279624	3.78454	0	2.52303	1.95079	0	0	0.279624
feb/march 2036	Ed Roberts	Outer Shoal	Outer	1	10	22.6299	10.8275	0.681428	0.274348	0.404858	0.274348	0.274348	0	2.18926	0.404858	4.2164	0	9.20031	1.21847	0	0	0.408757	4.9918	0	9.20031	1.21847	0	0	0.408757
feb/march 2037	Ed Roberts	Outer Shoal	Outer	3	10	12.0262	5.40415	0	0.947961	0.134953	0.134953	0.674764	0	1.35062	0	3.78691	0	4.18902	1.21512	0	0	0	1.48448	0	4.18902	1.21512	0	0	0
feb/march 2038	Ed Roberts	Outer Shoal	Outer	4	10	11.7271	1.63934	2.59397	0.546448	0.136612	1.35451	0.273224	0	1.50107	0	4.63485	0	1.0929	0.546448	0	0	0	3.95179	0	1.0929	0.546448	0	0	0
feb/march 2039	Ed Roberts	Isabella	Mid	1	20	57.7671	25.0051	5.72533	3.0754	2.09558	10.349	0	0.281294	9.40099	6.86463	13.9835	1.67717	10.6303	2.79646	11.0181	0	0.27894	0.97629	0.281294	10.6303	2.79646	11.0181	0	0.27894
feb/march 2040	Ed Roberts	Isabella	Mid	2	20	62.58	20.5548	5.37711	0.849992	1.41448	8.70523	0.550964	1.41844	4.62113	27.7837	6.84853	0.831155	4.93992	3.23779	6.12536	4.40771	0.425532	1.94068	1.41844	4.93992	3.23779	6.12536	4.40771	0.425532
feb/march 2041	Ed Roberts	Isabella	Mid	3	20	45.94	13.6654	6.54439	0.283688	1.0042	9.99037	2.38274	2.13138	7.69057	6.70867	7.8192	5.14797	8.56379	2.67908	0.291121	0	0	4.90817	2.13138	8.56379	2.67908	0.291121	0	0
feb/march 2042	Ed Roberts	Isabella	Mid	4	20	64.0813	10.7043	4.30076	0.715951	3.21427	8.07557	0	0.709002	8.52034	34.1916	7.70936	2.67086	7.02518	1.98641	0	0	0.983705	0.2849	0.709002	7.02518	1.98641	0	0	0.983705
feb/march 2043	Ed Roberts	Lyrad	Mid	1	20	25.1746	4.79449	9.94604	3.11843	0.838062	30.6054	1.55031	0	7.03808	5.1909	4.51193	0.698006	2.81333	1.98116	0	0	0	2.94118	0	2.81333	1.98116	0	0	0
feb/march 2044	Ed Roberts	Lyrad	Mid	2	20	27.0121	2.66913	16.3172	4.31557	3.07587	27.5253	1.11942	0	11.7633	10.0875	2.21488	0.137741	1.54258	1.12655	0	0	0	0.13947	0	1.54258	1.12655	0	0	0
feb/march 2045	Ed Roberts	Lyrad	Mid	3	20	21.9187	7.21786	10.4188	3.33345	0	39.8844	0	0.97629	7.20576	2.36235	4.85897	0.692163	3.33518	1.9301	0	0	0.97629	0	0.97629	3.33518	1.9301	0	0	0.97629
feb/march 2046	Ed Roberts	Lyrad	Mid	4	20	26.3433	4.73227	20.6359	1.81898	0.138313	15.4765	1.2605	0	13.2234	2.23741	5.16987	0.70028	2.92723	1.80504	0	0	0	0.280112	0	2.92723	1.80504	0	0	0
feb/march 2047	Ed Roberts	Oropessa	Mid	1	20	33.8548	7.08587	7.6796	1.22135	0	3.24564	1.63976	0	10.6618	1.42378	5.11494	3.09064	0.404858	3.54293	3.13808	0	0	6.47773	0	0.404858	3.54293	3.13808	0	0
feb/march 2048	Ed Roberts	Oropessa	Mid	3	20	18.4544	6.64095	19.3642	0.542041	0	0.268817	10.6928	1.08401	4.88274	0	6.9307	0	3.23894	2.318	0	0	0	0	1.08401	3.23894	2.318	0	0	0
feb/march 2049	Ed Roberts	Oropessa	Mid	4	20	24.2756	4.94012	11.2593	1.92669	0	1.37572	16.0415	0.826446	12.6317	2.04756	3.70046	0.547591	3.42835	0.272109	0.413223	0	0	0.821386	0.826446	3.42835	0.272109	0.413223	0	0
feb/march 2050	Ed Roberts	Stevens Shoal	Mid	1	20	17.2146	1.78131	6.39025	1.50566	0.138313	30.5589	20.2043	0.691563	4.38079	3.65506	5.48192	1.22969	0.548208	0.541538	0	0	0	0.685871	0.691563	0.548208	0.541538	0	0	0
feb/march 2051	Ed Roberts	Stevens Shoal	Mid	2	20	22.1587	1.23119	13.1299	3.41755	0	39.5422	4.23666	0	4.38114	8.61443	7.79532	0.136612	0.410398	0.820797	0	0	0	0	0	0.410398	0.820797	0	0	0
feb/march 2052	Ed Roberts	Stevens Shoal	Mid	3	20	51.7915	5.48943	7.3971	4.69373	0	20.8303	0	1.49051	25.3229	12.3132	7.70779	0.687117	1.78346	2.21545	0	0	0	0.271003	1.49051	1.78346	2.21545	0	0	0
feb/march 2053	Ed Roberts	Stevens Shoal	Mid	4	20	35.0935	6.25907	12.3702	3.92266	0	17.5673	4.52879	0.688705	12.9263	7.4804	7.06709	0.680313	3.65709	1.91328	0	0	0	0.680272	0.688705	3.65709	1.91328	0	0	0
feb/march 2054	Ed Roberts	Done	Outer	1	20	18.8408	1.74842	26.4945	0.402146	0	2.95645	3.35266	0	3.22908	0	13.5944	0	0.672596	1.07582	0	0	0	0.268822	0	0.672596	1.07582	0	0	0
feb/march 2055	Ed Roberts	Done	Outer	2	20	19.4291	4.4849	25.7286	1.75991	0.269906	8.84041	7.58385	0	7.06228	0.136054	4.49487	0.271565	3.40031	1.08459	0	0	0	2.97946	0	3.40031	1.08459	0	0	0
feb/march 2056	Ed Roberts	Done	Outer	3	20	10.819	1.49907	29.2388	3.69644	0.133333	14.7091	1.80452	0	4.21102	0	5.10887	0	1.49907	0	0	0	0	0	0	1.49907	0	0	0	0
feb/march 2057	Ed Roberts	Done	Outer	4	20	16.9621	3.36838	15.1996	3.37001	0	0	12.1136	0	3.76507	1.6129	4.58132	0	2.82965	0.538723	0	0	0	3.63447	0	2.82965	0.538723	0	0	0
feb/march 2058	Ed Roberts	Jenny Louise	Outer	1	20	13.0041	2.51691	3.35607	1.11869	2.09732	10.7603	5.7423	0	2.79467	0	6.85454	0	1.67774	0.839164	0	0	0	0.837992	0	1.67774	0.839164	0	0	0
feb/march 2059	Ed Roberts	Jenny Louise	Outer	2	20	9.26812	2.17949	10.9375	0.137741	0.403226	8.17149	11.55	0	3.28946	0	2.85831	0	1.49297	0.273297	0	0	0.413223	0.94086	0	1.49297	0.273297	0	0	0.413223
feb/march 2060	Ed Roberts	Jenny Louise	Outer	3	20	26.5668	2.34111	9.79298	0.691563	0.138313	38.5507	3.43401	0	7.59189	0	13.3177	0	2.06619	0.274925	0	0	0	3.3161	0	2.06619	0.274925	0	0	0
feb/march 2061	Ed Roberts	Jenny Louise	Outer	4	20	21.8094	2.32132	9.14923	0.8197	0.406504	22.6424	2.86444	0	4.48877	0	6.68801	0	2.04753	0.273786	0	0	0	8.31126	0	2.04753	0.273786	0	0	0
feb/march 2062	Ed Roberts	Onyx	Outer	1	20	35.6324	7.50732	11.2664	0.292398	2.5968	9.72731	0.282486	0	7.06445	0.713606	14.254	0.292398	3.18395	2.30684	0	1.72414	0.292398	5.80057	0	3.18395	2.30684	0	1.72414	0.292398
feb/march 2063	Ed Roberts	Onyx	Outer	2	20	24.57	8.3003	19.1063	1.49833	0	3.25381	1.08903	0	7.97272	0	4.21348	0	3.66476	1.76324	0	2.87229	0	4.0835	0	3.66476	1.76324	0	2.87229	0
feb/march 2064	Ed Roberts	Onyx	Outer	3	20	31.3939	6.73232	7.38889	0.449495	0	3.59596	0	1.13636	13.3889	1.56566	9.4798	0	4.0303	1.56566	0	0	0	0.227273	1.13636	4.0303	1.56566	0	0	0
feb/march 2065	Ed Roberts	Onyx	Outer	4	20	39.251	3.98697	13.5613	1.66346	2.09627	8.83813	0.978195	0	24.4703	2.35424	7.33685	0.964901	2.76682	1.22015	0	0	0	0.137741	0	2.76682	1.22015	0	0	0
feb/march 2066	Ed Roberts	Outer Shoal	Outer	1	20	28.0864	2.28405	9.96703	2.1181	0	11.5235	4.01627	0	4.21767	0.555556	16.9479	0	2.14037	0.143678	0	0	0	4.08127	0	2.14037	0.143678	0	0	0
feb/march 2067	Ed Roberts	Outer Shoal	Outer	2	20	28.4666	4.3077	13.5101	3.47248	0	4.59788	2.76586	0.138889	5.12912	0.418425	15.262	0	2.51415	1.65466	0	0	0	3.34929	0.138889	2.51415	1.65466	0	0	0
feb/march 2068	Ed Roberts	Outer Shoal	Outer	3	20	32.07	4.4923	11.9912	1.0983	0	9.78025	0.431034	0	7.969	0.833814	14.1605	0	2.37413	2.11817	0	0	0	4.61444	0	2.37413	2.11817	0	0	0
feb/march 2069	Ed Roberts	Outer Shoal	Outer	4	20	35.8711	2.45753	12.6434	2.59963	0.420067	6.57413	0.401606	0	15.322	0	13.4675	0	2.45753	0	0	0	0	4.624	0	2.45753	0	0	0	0
feb/march 2070	Ed Roberts	Isabella	Mid	1	30	29.7414	7.43255	11.2068	2.69915	0.277778	7.1062	16.0722	0.141844	3.42931	8.67599	7.62553	2.57799	5.28896	2.00175	0	0	0	0	0.141844	5.28896	2.00175	0	0	0
feb/march 2071	Ed Roberts	Isabella	Mid	2	30	45.8109	12.9288	4.34195	0.557964	0.420228	6.15955	5.73749	1.38889	5.3237	19.3113	6.02181	2.22531	3.92817	7.61176	0	0	0	0	1.38889	3.92817	7.61176	0	0	0
feb/march 2072	Ed Roberts	Isabella	Mid	3	30	40.8742	9.34475	1.98352	1.13119	0.562598	1.83391	13.8183	3.08848	8.19039	13.0167	9.47251	0.70865	3.13419	3.12208	0	0	0	0.141243	3.08848	3.13419	3.12208	0	0	0
feb/march 2073	Ed Roberts	Lyrad	Mid	1	30	26.116	1.73576	9.73184	2.07123	2.08001	31.9565	8.7087	0	6.85424	7.993	8.48839	0.617284	1.44647	0.289293	0	0	0	0.42735	0	1.44647	0.289293	0	0	0
feb/march 2074	Ed Roberts	Lyrad	Mid	2	30	23.1292	2.29753	18.1741	2.43953	0.161031	21.3376	5.76825	0	7.71292	8.6417	4.1712	0.30581	1.07707	1.22046	0	0	0	0	0	1.07707	1.22046	0	0	0
feb/march 2075	Ed Roberts	Lyrad	Mid	3	30	22.4676	3.34406	19.3907	4.5926	0	36.506	1.56168	0	9.78279	3.48373	5.71456	0.14245	2.64671	0.69735	0	0	0	0	0	2.64671	0.69735	0	0	0
feb/march 2076	Ed Roberts	Lyrad	Mid	4	30	23.5902	0.70331	11.1792	2.57497	0	24.6719	8.84602	0	4.29823	15.0257	3.56292	0	0.56086	0.14245	0	0	0	0	0	0.56086	0.14245	0	0	0
feb/march 2077	Ed Roberts	Oropessa	Mid	3	30	11.3976	2.17411	12.7593	1.89868	0	1.49273	22.5469	0	2.44456	1.76318	4.74476	0.271003	0.271556	1.90255	0	0	0	0	0	0.271556	1.90255	0	0	0
feb/march 2078	Ed Roberts	Stevens Shoal	Mid	1	30	14.2866	1.88772	3.6432	1.74949	0	9.44953	42.5406	0	4.31305	5.92654	2.0243	0.134953	1.61782	0.269906	0	0	0	0	0	1.61782	0.269906	0	0	0
feb/march 2079	Ed Roberts	Stevens Shoal	Mid	2	30	9.81935	1.23638	8.40924	1.42698	0	38.5319	32.5229	0	1.43541	4.27673	2.66758	0.203252	0.414938	0.821442	0	0	0	0	0	0.414938	0.821442	0	0	0
feb/march 2080	Ed Roberts	Stevens Shoal	Mid	3	30	31.9462	5.11908	8.45785	3.3804	0	6.21806	17.6302	0	11.2708	10.5327	4.75584	0.267738	2.14958	2.96949	0	0	0	0	0	2.14958	2.96949	0	0	0
feb/march 2081	Ed Roberts	Stevens Shoal	Mid	4	30	14.5998	1.23063	4.91647	1.77712	0	11.7311	37.1116	0.956284	5.59389	2.73338	4.35937	0.682512	0	0.274348	0	0	0	0	0.956284	0	0.274348	0	0	0
feb/march 2082	Ed Roberts	Jenny Louise	Outer	1	30	17.6507	3.25379	3.55915	2.72434	0.732299	19.1714	10.9943	0	7.45815	0	6.79189	0	2.13122	1.12257	0	0	0	0.146843	0	2.13122	1.12257	0	0	0
feb/march 2083	Ed Roberts	Jenny Louise	Outer	2	30	12.8363	1.6394	5.6069	0.408163	0.544218	18.1813	12.4063	0	3.13768	0	7.51504	0	1.50166	0.137741	0	0	0	0.544218	0	1.50166	0.137741	0	0	0
feb/march 2084	Ed Roberts	Jenny Louise	Outer	4	30	29.6746	5.68571	7.19392	3.59706	0.595262	38.6007	0.614439	0	8.51796	1.34849	13.0855	0.602673	4.25115	1.00903	0	0.425532	0	0.434242	0	4.25115	1.00903	0	0.425532	0
feb/march 2085	Ed Roberts	Onyx	Outer	1	30	16.1768	1.41024	11.4899	0.71352	1.26672	30.5504	1.85824	0	4.00846	4.4942	5.84242	0.277778	1.26899	0.141243	0	0	0	0.143678	0	1.26899	0.141243	0	0	0
feb/march 2086	Ed Roberts	Onyx	Outer	2	30	20.1646	5.76132	18.107	0.823045	2.05761	6.17284	9.0535	0	12.3457	0	2.05761	0	0	5.76132	0	0	0	0	0	0	5.76132	0	0	0
feb/march 2087	Ed Roberts	Onyx	Outer	3	30	11.2115	2.01784	4.58093	0.133869	0.133869	4.43725	25.4644	0	2.29869	0.408163	6.35189	0.134953	1.7501	0.267738	0	0	0	0	0	1.7501	0.267738	0	0	0
feb/march 2088	Ed Roberts	Onyx	Outer	4	30	16.3866	3.15126	10.9244	1.05042	0	10.9244	25.2101	0	7.14286	1.2605	4.62185	0.210084	2.10084	1.05042	0	0	0	0	0	2.10084	1.05042	0	0	0
feb/march 2089	Ed Roberts	Outer Shoal	Outer	1	30	15.659	0.543282	13.606	0.553501	0.266667	16.9821	19.1291	0	8.4366	0.834689	5.84438	0	0.543282	0	0	0	0	0	0	0.543282	0	0	0	0
feb/march 2090	Ed Roberts	Outer Shoal	Outer	2	30	15.4311	3.14235	13.8093	0.407633	0	14.2913	16.5807	0.136612	3.82004	0.406558	6.71803	0	1.63843	1.3673	0	0	0	1.34409	0.136612	1.63843	1.3673	0	0	0
feb/march 2091	Ed Roberts	Outer Shoal	Outer	3	30	27.5088	2.45163	11.5585	0.138889	0	16.6429	17.0462	0.138889	8.99322	2.63039	10.4403	0	1.89891	0.413832	0	0	0	2.9932	0.138889	1.89891	0.413832	0	0	0
feb/march 2092	Ed Roberts	Outer Shoal	Outer	4	30	19.9408	0.949063	8.01283	2.03971	0	11.1316	22.387	0	12.0707	1.35723	5.15569	0	0.949063	0	0	0	0	0.408163	0	0.949063	0	0	0	0
feb/march 2093	Ed Roberts	Hastings	AIMS	1	6	15.3141	3.84762	13.2055	7.20236	0	4.82254	0.1636	0	5.73227	0.65243	1.88396	0	1.71738	1.80033	0	0.165289	0.164609	3.19783	0	1.71738	1.80033	0	0.165289	0.164609
feb/march 2094	Ed Roberts	Hastings	AIMS	2	6	16.7116	6.43088	1.16927	1.32208	0.0809717	0.833154	0	0.34188	2.63525	0.0854701	1.83106	0	3.78227	1.64789	0	0	0.65884	5.72896	0.34188	3.78227	1.64789	0	0	0.65884
feb/march 2095	Ed Roberts	Hastings	AIMS	1	10	17.3355	5.25962	24.2922	0.944718	0	3.12212	0	0.133869	7.19005	1.08401	2.30687	0	3.77287	1.35288	0	0	0	1.49494	0.133869	3.77287	1.35288	0	0	0
feb/march 2096	Ed Roberts	Hastings	AIMS	2	10	25.102	7.69945	14.1511	2.9679	0	1.08292	0	0.134953	5.53532	2.01994	5.26213	0.271003	6.21387	1.21622	0	0.134409	0	4.31417	0.134953	6.21387	1.21622	0	0.134409	0
feb/march 2097	Ed Roberts	Hastings	AIMS	1	20	19.8091	5.15362	16.2965	5.57453	0.54147	15.3042	15.3047	0	5.43732	2.70898	5.69507	0.67752	2.8478	2.30581	0	0	0	0.136612	0	2.8478	2.30581	0	0	0
feb/march 2098	Ed Roberts	Hastings	AIMS	2	20	21.7911	4.43956	17.2518	1.24219	0	11.0977	16.6461	0	5.96011	3.32713	7.65209	0.412246	2.21028	0.979284	0	0	1.25	0	0	2.21028	0.979284	0	0	1.25
feb/march 2099	Ed Roberts	Michaelmas	AIMS	1	6	12.553	5.64013	34.9375	2.98022	0.523469	0.583743	0	0.0826446	3.35244	0.58268	1.97206	0	2.78065	2.60948	0	0	0.167364	1.00572	0.0826446	2.78065	2.60948	0	0	0.167364
feb/march 2100	Ed Roberts	Michaelmas	AIMS	2	6	14.3999	1.64545	38.5139	1.1506	0.0816327	4.12612	0	0	2.3872	1.71933	4.20672	0	1.39786	0.247594	0	0	0	4.44119	0	1.39786	0.247594	0	0	0
feb/march 2101	Ed Roberts	Michaelmas	AIMS	1	10	16.5245	5.87019	22.6816	3.77723	0.169205	0.267738	0	1.19769	4.50959	2.04354	4.1717	0	2.58632	1.95231	0	0.133869	0	0.528346	1.19769	2.58632	1.95231	0	0.133869	0
feb/march 2102	Ed Roberts	Michaelmas	AIMS	2	10	11.2907	3.12382	30.7449	1.22121	0.54313	1.36612	0	0	3.67359	0.408177	4.08509	0	2.03259	1.09124	0	0	0	0	0	2.03259	1.09124	0	0	0
feb/march 2103	Ed Roberts	Michaelmas	AIMS	1	20	8.32263	2.95704	4.84204	3.36406	0	31.1031	28.5943	0	3.08549	0.401606	1.47689	0.401606	2.82208	0.134953	0	0	0	0	0	2.82208	0.134953	0	0	0
feb/march 2104	Ed Roberts	Michaelmas	AIMS	2	20	7.2061	0.957971	14.0697	7.05859	0.809824	7.06675	13.6642	0	2.45304	0.408217	3.38688	0	0.546448	0.411523	0	0	0	0	0	0.546448	0.411523	0	0	0
